# Supplementary material for: Objective Biomarkers of Outdoor Activity (Vitamin D and CUVAF) in Young Adults with Myopia During and After the SARS-CoV-2 Pandemic
Source: Biomedicines. 2025 Aug 21;13(8):2042. doi: 10.3390/biomedicines13082042 (PMC12383495; doi:10.3390/biomedicines13082042)
Supplement: Supplementary file 1 [file biomedicines-13-02042-s001.zip]

Archive with 1 entries (1 files):
- biomedicines-3733007-supplementary.pdf
